# Supplementary material for: Characterization of a Molecular Clone of Deformed Wing Virus B
Source: Viruses. 2024 Jun 18;16(6):980. doi: 10.3390/v16060980 (PMC11209315; doi:10.3390/v16060980)
Supplement: Supplementary file 1 [file viruses-16-00980-s001.zip]

Archive with 1 entries (1 files):
- viruses-3018600-supplementary.pdf
